# Supplementary material for: Weight Loss Strategies in Male Competitors of Combat Sport Disciplines
Source: Medicina (Kaunas). 2021 Aug 28;57(9):897. doi: 10.3390/medicina57090897 (PMC8467103; doi:10.3390/medicina57090897)
Supplement: Supplementary file 1 [file medicina-57-00897-s001.zip]

Archive with 1 entries (1 files):
- medicina-1317260-supplementary.pdf
